# Supplementary material for: Ecophysiological Responses of Tall Wheatgrass Germplasm to Drought and Salinity
Source: Plants (Basel). 2022 Jun 10;11(12):1548. doi: 10.3390/plants11121548 (PMC9227858; doi:10.3390/plants11121548)
Supplement: Supplementary file 1 [file plants-11-01548-s001.zip]

Archive with 2 entries (2 files):
- Supplementary Materials FIGURES.pdf
- Supplementary Materials TABLES.pdf
